# Supplementary material for: FANTOM5 transcriptome catalog of cellular states based on Semantic MediaWiki
Source: Database (Oxford). 2016 Jul 9;2016:baw105. doi: 10.1093/database/baw105 (PMC4940433; doi:10.1093/database/baw105)
Supplement: Supplementary Data [file supp_baw105_suppl_data.zip]

Archive with 6 entries (6 files):
- Supp_figure_3.pdf
- Supp_figure_4.pdf
- Supplementary information.docx
- Supp-Table_1.xlsx
- Supp_figure_1.pptx
- Supp_figure_2.pptx
