# Supplementary material for: FANTOM5 transcriptome catalog of cellular states based on Semantic MediaWiki
Source: Database (Oxford). 2016 Jul 9;2016:baw105. doi: 10.1093/database/baw105 (PMC4940433; doi:10.1093/database/baw105)
Supplement: Supplementary Data [file supp_baw105_suppl_data.zip › Supp-Table_1.xlsx]

## Sheet: table S1
FANTOM5 category	Total number of pages	Selected pages (1%)
Coexpression	8653	87
Gene	100285	1003
Fantom5 cage peaks (FFCP)	301501	3011
Fantom5 sample(FFsample)	5149	52
Motif	1562	16
Fantom5 Ontology	906	10
6 categories	418572	4179
